# Supplementary material for: Three-Dimensional High-Resolution Laser Lithography of CsPbBr3 Quantum Dots in Photoresist with Sub-100 nm Feature Size
Source: Nanomaterials (Basel). 2025 Mar 31;15(7):531. doi: 10.3390/nano15070531 (PMC11990146; doi:10.3390/nano15070531)
Supplement: Supplementary file 1 [file nanomaterials-15-00531-s001.zip]

Archive with 1 entries (1 files):
- nanomaterials-3515045-supplementary.pdf
